# Supplementary material for: Development of New Mental and Physical Health Sequelae among US Veterans after COVID-19
Source: J Clin Med. 2022 Jun 13;11(12):3390. doi: 10.3390/jcm11123390 (PMC9225186; doi:10.3390/jcm11123390)
Supplement: Supplementary file 1 [file jcm-11-03390-s001.zip]

Archive with 1 entries (1 files):
- jcm-1712243-supplementary.pdf
